# Supplementary material for: An Analysis Pipeline for Genome-wide Association Studies
Source: Cancer Inform. 2008 Sep 24;6:455–61. doi: 10.4137/cin.s966 (PMC2603547; doi:10.4137/cin.s966)
Supplement: Table S1 [file cin-6-0455-s1.txt]

Supplemental Table 1

Format for standard marker report

The file is in tab-delimited text format. The first line is a header line
There is one data line for each marker

112 columns:

Col. Name                  Description
---  ----                  -----------
 1   pos                   11 character chromosome and position code
 2   refsnp                refSNP (rs) number
 3   alias                 Platform-specific name of marker
 4   ref_allele0           First allele (allele 0) in allele file
 5   ref_allele1           Second allele (allele 1) in allele file
 6   nalleles_obs_L        Number of types of alleles seen in controls
 7   major_allele_L        Major allele in controls
 8   minor_allele_L        Minor allele in controls
 9   ntried_L              Total number of genotypes (including missing) in
                              controls
10   nNA_L                 Number of missing genotypes in controls

11   call_rate_L           Fraction of non-missing genotypes in controls
12   nsubj_L               Number of controls with non-missing genotypes
13   n00_L                 Number of homozygotes for ref_allele0 in controls
                              (0/0 genotypes)
14   n01_L                 Number of heterozygotes in controls
                              (0/1 genotypes)
15   n11_L                 Number of homozygotes for ref_allele1 in controls
                              (1/1 genotypes)
16   p00_L                 Frequency of 0/0 genotypes in controls
17   p01_L                 Frequency of 0/1 genotypes in controls
                              (= observed heterozygosity)
18   p11_L                 Frequency of 1/1 genotypes in controls
19   n0_L                  Number of chromosomes with allele 0 in controls
20   n1_L                  Number of chromosomes with allele 1 in controls

21   p0_L                  Frequency of ref_allele0 in controls
22   p1_L                  Frequency of ref_allele1 in controls
23   hwe_d_L               HWE D coefficent for controls
24   exp_het_L             Expected heterozygosity for controls
25   fis_L                 Fis for controls
26   hwe_chisq_L           Chi-square for test of HWE in controls
27   hwe_chisq_df_L        Degrees of freedom for chi-square test of HWE in
                              controls
28   hwe_chisq_p_L         P-value for chi-square test of HWE in controls
29   valid_hwe_exact_p_L   1 when hwe_exact_p_L is valid, 0 when it is not
30   hwe_exact_p_L         Exact test for HWE in controls [Wiggington et al.,
                              AJHG 76:887-893, 2005]

31   nalleles_obs_S        Number of types of alleles seen in cases
32   major_allele_S        Major allele in cases

33   minor_allele_s        Minor allele in cases
34   ntried_S              Total number of genotypes (including missing) in
                             cases
35   nNA_S                 Number of missing genotypes in cases
36   call_rate_S           Fraction of non-missing genotypes in cases
37   nsubj_S               Number of cases with non-missing genotypes
38   n00_S                 Number of homozygotes for ref_allele0 in cases
                              (0/0 genotypes)
39   n01_S                 Number of heterozygotes in cases (0/1 genotypes)
40   n11_S                 Number of homozygotes for ref_allele1 in cases
                              (1/1 genotypes)
41   p00_S                 Frequency of 0/0 genotypes in cases
42   p01_S                 Frequency of 0/1 genotypes in cases
                              (= observed heterozygosity)

43   p11_S                 Frequency of 1/1 genotypes in cases
44   n0_S                  Number of chromosomes with ref_allele0 in cases
45   n1_S                  Number of chromosomes with ref_allele1 in cases
46   p0_S                  Frequency of ref_allele0 in cases
47   p1_S                  Frequency of ref_allele1 cases
48   hwe_d_S               HWE D coefficent for cases
49   exp_het_S             Expected heterozygosity for cases
50   fis_S                 Fis for cases

51   hwe_chisq_S           Chi-square for test of HWE in casess
52   hwe_chisq_df_S        Degrees of freedom for chi-square test of HWE in
                              cases
53   hwe_chisq_p_S         P-value for chi-square test of HWE in cases
54   valid_hwe_exact_p_S   1 when hwe_exact_p_S is valid, 0 when it is not
55   hwe_exact_p_S         Exact test for HWE in cases
56   fst_LS                Fst [Weir, GDA II; Eq. 5.2, p. 173] between cases
                              and controls
57   entropy10_LS          Entropy [Smith et al., AJHG 74:1001-1013, 2004;
                              Eq. 1, p. 1003] with 90% control ancestry -
                              10% case ancestry
58   entropy50_LS          Entropy with equal case and control ancestry
59   entropy90_LS          Entropy with 10% control ancestry and 90% case
                              ancestry
60   kld_ave_LS            Kullback-Leibler divergence - both directions
                              averaged [Rosenberg et al., AJHG 73:1402-1422,
                              2003; p. 1403, factor of 1/2 used - see note
                              c] between cases and controls
                              
61   kld_rest_ave_LS       Kullback-Leibler divergence - "resistor" average
                              [Johnson et al., J. Comput. Neurosci.
                              10:47-69, 2001; eq. 11, p. 55] between cases
                              and controls
62   in_ifa_LS             In - informativeness for assignment         
                              [Rosenberg et al., AJHG 73:1402-1422, 2003;
                              Eq. 4, p. 1404] between cases and controls
63   ds_LS                 Ds - Standard genetic distance [Nei, Amer. Nat.
                              106:283-291, 1972; Takezaki and Nei, Genetics
                              144:389-399, 1996; Eq. 1, p. 389] between
                              cases and controls
64   allele_pchi           Pearson chi-square value for allele test
65   allele_df_pchi        Degrees of freedom for Pearson chi-square
                              allele test
66   allele_p_pchi         P-value for Pearson chi-square allele test
67   allele_p_fet          Fisher's exact test P-value for allele test
68   allele_or             Odds ratio for allele test
69   allele_l_or           Asymptotic lower 95% confidence limit for odds
                              ratio for allele test
70   allele_u_or           Asymptotic upper 95% confidence limit for odds
                              ratio for allele test
                              
71   allele_xl_or          Exact lower 95% confidence limit for odds ratio
                              for allele test
72   allele_xu_or          Exact upper 95% confidence limit for odds ratio
                              for allele test
73   codom_pchi            Pearson chi-square value for genotype test
74   codom_df_pchi         Degrees of freedom for Pearson chi-square
                              genotype test
75   codom_p_pchi          P-value for Pearson chi-square test for
                              codominant model
76   codom_mhchi           Chi-square value for Mantel-Haenszel genotype test
77   codom_df_mhchi        Degress of freedom for Mantel-Haenszel chi-square
                              genotype test
78   codom_p_mhchi         P-value for Mantel-Haenszel chi-square test for
                              codominant model
79   codom_trend           Cochran-Armitage trend test statistic
80   codom_df_trend        Degress of freedom for Cochran-Armitage trend test

81   codom_p_trend         P-value for Cochran-Armitage trend test for
                              codominant model
82   codom_xptrend         Exact P value for Cochran-Armitage trend test exact
                              for codominant model
83   common_trend_or       Common odds ratio for codominant model
84   common_trend_l_or     Lower 95% confidence limit for common odds ratio
                              for codominant model
85   common_trend_u_or     Upper 95% confidence limit for common odds ratio
                              for codominant model
86   dom_pchi              Pearson chi-square value for dominant model
87   dom_df_pchi           Degrees of freedom for chi-square test for dominant
                              model
88   dom_p_pchi            Degrees of freedom for chi-square test for dominant
                              model
89   dom_p_fet             Fisher's exact test P-value for dominant model
90   dom_or                Odd ratio for dominant model
91   dom_l_or              Lower 95% confidence limit for odds ratio
                              for dominant model
92   dom_u_or              Upper 95% confidence limit for odds ratio
                              for dominant model
93   dom_xl_or             Exact lower 95% confidence limit for odds ratio
                              for dominant model
94   dom_xl_or             Exact upper 95% confidence limit for odds ratio
                              for dominant model                             
95   ovd_pchi              Pearson chi-square value for overdominant model
96   ovd_df_pchi           Degrees of freedom for chi-square test for overdominant
                              model
97   ovd_p_pchi            Degrees of freedom for chi-square test for overdominant
                              model
98   ovd_p_fet             Fisher's exact test P-value for overdominant model
99   ovd_or                Odd ratio for overdominant model
100  ovd_l_or              Lower 95% confidence limit for odds ratio
                              for overdominant model
101  ovd_u_or              Upper 95% confidence limit for odds ratio
                              for overdominant model
102  ovd_xl_or             Exact lower 95% confidence limit for odds ratio
                              for overdominant model
103  ovd_xl_or             Exact upper 95% confidence limit for odds ratio
                              for overdominant model                                                                                                                                                  
104  rec_pchi              Pearson chi-square value for recessive model
105  rec_df_pchi           Degrees of freedom for chi-square test for recessive
                              model
106  rec_p_pchi            Degrees of freedom for chi-square test for recessive
                              model
107  rec_p_fet             Fisher's exact test P-value for recessive model
108  rec_or                Odd ratio for recessive model
109  rec_l_or              Lower 95% confidence limit for odds ratio
                              for recessive model
110  rec_u_or              Upper 95% confidence limit for odds ratio
                              for recessive model
111  rec_xl_or             Exact lower 95% confidence limit for odds ratio
                              for recessive model
112  rec_xl_or             Exact upper 95% confidence limit for odds ratio
                              for recessive model 
